# Supplementary material for: Industrial Multiple-Effect Fractional Condensation under Vacuum for the Recovery of Hop Terpene Fractions in Water
Source: Foods. 2023 Apr 20;12(8):1716. doi: 10.3390/foods12081716 (PMC10137393; doi:10.3390/foods12081716)
Supplement: Supplementary file 1 [file foods-12-01716-s001.zip]

Archive with 1 entries (1 files):
- foods-2306198-supplementary.pdf
